# Supplementary material for: Interaction of Thymine DNA Glycosylase with Oxidised 5-Methyl-cytosines in Their Amino- and Imino-Forms
Source: Molecules. 2021 Sep 22;26(19):5728. doi: 10.3390/molecules26195728 (PMC8510025; doi:10.3390/molecules26195728)
Supplement: Supplementary file 1 [file molecules-26-05728-s001.zip]

Archive with 1 entries (1 files):
- molecules-1345339-supplementary.pdf
